# Supplementary material for: Comprehensive Evaluation of the Volatomic Fingerprint of Saffron from Campania towards Its Authenticity and Quality
Source: Foods. 2022 Jan 27;11(3):366. doi: 10.3390/foods11030366 (PMC8834390; doi:10.3390/foods11030366)
Supplement: Supplementary file 1 [file foods-11-00366-s001.zip]

Archive with 1 entries (1 files):
- foods-1551538-supplementary.pdf
